# Supplementary material for: A Rapid One-Generation Genetic Screen in a Drosophila Model to Capture Rhabdomyosarcoma Effectors and Therapeutic Targets
Source: G3 (Bethesda). 2014 Dec 9;5(2):205–17. doi: 10.1534/g3.114.015818 (PMC4321029; doi:10.1534/g3.114.015818)
Supplement: Supporting Information [file supp_g3.114.015818_TableS1.xlsx]

## Sheet: Sheet1
Table S1: Deficiencies tested for modification of PAX7-FOXO1-semi-lethality
		Males	Females	Total	%
Genotype	Breakpoints	(P-F)	(Control)	F1 Adults	F1 Males
1) w1118 (control, No Df)	N/A	98	390	488	0.20082
2) w1118 (control, No Df)	N/A	75	272	347	0.216138
3) w1118 (control, No Df)	N/A	67	243	310	0.216129
4) w1118 (control, No Df)	N/A	74	218	292	0.253425
Df(2L)BSC4	21B7-C1;21C2-3	81	142	223	0.363229
Df(2L)ast2	21E2;22B2-3	12	128	140	0.0857143
Df(2L)dp-79b	22A2-3;22D5-E1	48	106	154	0.311688
Df(2L)JS17	23C1-2;23E1-2	90	125	215	0.418605
Df(2L)BSC28	23C5-D1;23E2	98	129	227	0.431718
Df(2L)BSC31	23E5;23F4-5	68	138	206	0.330097
Df(2L)drm-P2	23F3-4;24A1-2	16	113	129	0.124031
Df(2L)ed1	24A2;24D4	34	126	160	0.2125
Df(2L)cl-h3	25D2-4;26B2-5	38	145	183	0.20765
Df(2L)E110	25F3-26A1;26D3-11	85	80	165	0.515152
Df(2L)BSC5	26B1-2;26D1-2	77	95	172	0.447674
Df(2L)spd[j2]	27B2-27F2	64	55	119	0.537815
Df(2L)XE-3801	27E2;28D1	14	44	58	0.241379
Df(2L)BSC41	28A4-B1;28D3-9	33	129	162	0.203704
Df(2L)TE29Aa-11	28E4-7;29B2-C1	39	113	152	0.256579
Df(2L)BSC111	28F5;29B1	58	97	155	0.374194
Df(2L)ED611	29B4;29C3	45	125	170	0.264706
Df(2L)BSC32	32A1-2;32C5-D1	7	89	96	0.0729167
Df(2L)BSC36	32D1;32D4-E1	50	106	156	0.320513
Df(2L)FCK-20	32D1;32F1-3	32	91	123	0.260163
Df(2L)Prl	32F1-3;33F1-2	35	88	123	0.284553
Df(2L)BSC30	34A3;34B7-9	19	129	148	0.128378
Df(2L)b87e25	34B12-C1;35B10-C1	43	96	139	0.309353
Df(2L)TE35BC-24	35B4-6;35F1-7	9	114	123	0.0731707
Df(2L)TW203	36E-36E3;37B10	46	55	101	0.455446
Df(2L)pr-A16	37B2-12;38D2-5	47	75	122	0.385246
Df(2L)TW161	38A6-B1;40A4-B1	1	112	113	0.00884956
Df(2R)M41A4	41A;41A	22	167	189	0.116402
Df(2R)nap9	42A1-2;42E6-F1	28	116	144	0.194444
Df(2R)ST1	42B3-5;43E15-18	56	91	147	0.380952
Df(2R)cn9	42E;44C	59	64	123	0.479675
Df(2R)H3E1	44D1-4;44F12	38	196	234	0.162393
Df(2R)Np5	44F12;45DE3	48	60	108	0.444444
Df(2R)w45-30n	45A6-7;45E2-3	83	140	223	0.372197
Df(2R)BSC29	45D3-4;45F2-6	64	75	139	0.460432
Df(2R)BSC132	45F6;46B12	43	86	129	0.333333
Df(2R)B5	46A;46C	50	86	136	0.367647
Df(2R)X1	46C;47A1	84	72	156	0.538462
Df(2R)en30	48A3-4;48C6-8	22	97	119	0.184874
Df(2R)BSC39	48C5-D1;48D5-E1	67	102	169	0.39645
Df(2R)CB21	48E;49A	56	85	141	0.397163
Df(2R)BSC40	48E1-2;48E2-10	5	66	71	0.0704225
Df(2R)BSC3	48E12-F4;49A11-B6	79	88	167	0.473054
Df(2R)vg-C	49B2;49E2	6	128	134	0.0447761
Df(2R)CX1	49C1-4;50C23-D2	2	88	90	0.0222222
Df(2R)BSC18	50D1;50D2-7	101	120	221	0.457014
Df(2R)Exel7130	50D4;50E4	105	120	225	0.466667
Df(2R)Exel7131	50E4;50F6	29	136	165	0.175758
Df(2R)BSC11	50E6-F1;51E2-4	47	36	83	0.566265
Df(2R)Jp1	51D3-8;52F5-9	27	118	145	0.186207
Df(2R)BSC49	53D9-E1;54B5-10	12	112	124	0.0967742
Df(2R)BSC44	54B1-2;54B7-10	47	133	180	0.261111
Df(2R)robl-c	54B17-C4;54C1-4	34	126	160	0.2125
Df(2R)BSC161	54B2;54B17	5	66	71	0.0704225
Df(2R)k10408	54B16;54B16	20	180	200	0.1
Df(2R)BSC45	54C8-D1;54E2-7	98	109	207	0.47343
Df(2R)14H10Y-53	54D1-2;54E5-7	58	99	157	0.369427
Df(2R)PC4	55A;55F	71	147	218	0.325688
Df(2R)P34	55E2-4;56C1-11	53	108	161	0.329193
Df(2R)BSC26	56C4;56D6-10	48	88	136	0.352941
Df(2R)BSC22	56D7-E3;56F9-12	67	92	159	0.421384
Df(2R)Exel7162	56F11;56F16	56	94	150	0.373333
Df(2R)BSC19	56F12-14;57A4	14	71	85	0.164706
Df(2R)AA21	57B19-C1;57E1-6	1	75	76	0.0131579
Df(2R)Egfr5	57D2-8;58D1	8	140	148	0.0540541
Df(2R)X58-12	58D1-2;59A	40	92	132	0.30303
Df(2R)vir130	59B;59D8-E1	59	72	131	0.450382
Df(2R)or-BR6	59D5-10;60B3-8	18	94	112	0.160714
Df(2R)BSC155	60B8;60C4	76	103	179	0.424581
Df(2R)Px2	60C5-6;60D9-10	39	109	148	0.263514
Df(2R)ED4065	60C8;60E8	30	332	362	0.0828729
Df(2R)M60E	60E6;60E11	5	140	145	0.0344828
Df(2R)Kr10	60F1;60F5	11	80	91	0.120879
Df(3L)emc-E12	61A;61D3	0	115	115	0
Df(3L)Aprt-1	62A10-B1;62D2-5	14	80	94	0.148936
Df(3L)Exel6087	62A2;62A7	103	389	492	0.20935
Df(3L)R-G7	62B4-7;62D5-E5	51	89	140	0.364286
Df(3L)GN34	63E6-9;64A8-9	42	276	318	0.132075
Df(3L)GN24	63F6-7;64C13-15	4	97	101	0.039604
Df(3L)ZN47	64C;65C	0	53	53	0
Df(3L)pbl-X1	65F3;66B10	41	79	120	0.341667
Df(3L)ZP1	66A17-20;66C1-5	23	62	85	0.270588
Df(3L)66C-G28	66B8-9;66C9-10	19	129	148	0.128378
Df(3L)h-i22	66D10-11;66E1-2	51	63	114	0.447368
Df(3L)Scf-R6	66E1-6;66F1-6	43	45	88	0.488636
Df(3L)BSC35	66F1-2;67B2-3	192	262	454	0.422907
Df(3L)AC1	67A2;67D11-13	47	58	105	0.447619
Df(3L)BSC14	67E3-7;68A2-6	21	96	117	0.179487
Df(3L)vin5	68A2-3;69A1-3	38	60	98	0.387755
Df(3L)vin7	68C8-11;69B4-5	47	126	173	0.271676
Df(3L)eygC1	69A4-5;69D4-6	43	107	150	0.286667
Df(3L)BSC10	69D4-5;69F5-7	62	67	129	0.48062
Df(3L)BSC12	69F6-70A1;70A1-2	36	74	110	0.327273
Df(3L)fz-GF3b	70C2;70D4-5	1	50	51	0.0196078
Df(3L)XG5	71C2-3;72B1-C1	67	67	134	0.5
Df(3L)brm11	72A3;72D5	72	278	350	0.205714
Df(3L)st-f13	72C1-D1;73A3-4	58	106	164	0.353659
Df(3L)81k19	73A3;74F	39	134	173	0.225434
Df(3L)BSC8	74D3-75A1;75B2-5	53	84	137	0.386861
Df(3L)W10	75A6-7;75C1-2	0	217	217	0
Df(3L)fz2	75F10-11;76A1-5	0	77	77	0
Df(3L)ED4782	75F2;76A1	31	79	110	0.281818
Df(3L)BSC20	76A7-B1;76B4-5	61	81	142	0.429577
Df(3L)XS533	76B4;77B	42	67	109	0.385321
Df(3L)rdgC-co2	77A1;77D1	58	150	208	0.278846
Df(3L)ri-79c	77B-C;77F-78A	35	190	225	0.155556
Df(3L)ri-XT1	77E2-4;78A2-4	44	163	207	0.21256
Df(3L)ME107	77F3;78C8-9	83	387	470	0.176596
Df(3L)ED4978	78D5;79A2	93	390	483	0.192547
Df(3L)BSC21	79E5-F1;80A2-3	32	31	63	0.507937
Df(3R)3-4	82F3-4;82F10-11	59	87	146	0.40411
Df(3R)e1025-14	82F8-10;83A1-3	34	196	230	0.147826
Df(3R)Exel6144	83A6;83B6	19	136	155	0.122581
Df(3R)ED5177	83B4;83B6	50	104	154	0.324675
Df(3R)BSC47	83B7-C1;83C6-D1	32	140	172	0.186047
Df(3R)Tpl10	83C1-2;84B1-2	41	59	100	0.41
Df(3R)WIN11	83E1-2;84A5	19	78	97	0.195876
Df(3R)Scr	84A1-2;84B1-2	26	114	140	0.185714
Df(3R)Antp17	84A5;84D9	18	106	124	0.145161
Df(3R)p-XT103	85A2;85C1-2	3	189	192	0.015625
Df(3R)BSC24	85B7;85D15	61	85	146	0.417808
Df(3R)by10	85D8-12;85E7-F1	19	170	189	0.100529
Df(3R)M-Kx1	86C1;87B1-5	38	99	137	0.277372
Df(3R)ea	88E7-13;89A1	13	175	188	0.0691489
Df(3R)e-R1	93B6-7;93D4	5	98	103	0.0485437
Df(3R)23D1	94A3-4;94D1-4	3	71	74	0.0405405
Df(3R)Exel6193	94D3;94E4	58	78	136	0.43
Df(3R)Exel9012	94E9;94E13	37	118	155	0.23871
Df(3R)BSC137	95A2-4;95A8-B1	43	141	184	0.233696
Df(3R)Exel6195	95A4;95B1	45	55	100	0.45
Df(3R)mbc-30	95A5-7;95C10-11	58	52	110	0.527273
Df(3R)mbc-R1	95A5-7;95D6-11	99	111	210	0.471429
Df(3R)Exel9014	95B1;95D1	53	109	162	0.32716
Df(3R)Exel6196	95C12;95D8	52	155	207	0.251208
Df(3R)crb-F89-4	95D7-D11;95F15	0	225	225	0
Df(3R)Exel6197	95D8;95E5	22	109	131	0.167939
Df(3R)crb87-5	95F7;96A17-18	0	194	194	0
Df(3R)Exel6202	96C9;96E2	32	150	182	0.175824
Df(3R)Exel6203	96E2;96E6	37	160	164	0.22561
Df(3R)BSC140	96F1;96F10	17	93	110	0.154545
Df(3R)Espl3	96F1;97B1	28	123	151	0.18543
Df(3R)Tl-P	97A;98A1-2	90	176	266	0.338346
Df(3R)D605	97E2;98A5	18	152	170	0.105882
Df(3R)IR16	97F1-2;98A	46	176	222	0.207207
Df(3R)BSC42	98B1-2;98B3-5	129	169	298	0.432886
Df(3R)3450	98E3;99A6-8	140	358	498	0.28
Df(3R)L127	99B5-6;99F1	51	254	305	0.167213
Df(3R)B81	99D3;3Rt	41	197	238	0.172269
Based on Mendalian ratios, PAX7-FOXO1-positive males would be expected to represent 50% of all F1 adults. PAX7-FOXO1 expression, however, is semi-lethal. Listed first are four independent crosses of our PAX7-FOXO1 master screening stock to the w1118 wild-type control stock, which showed comparable reductions in F1 PAX7-FOXO1 male percentage rates, with a Mean of 22% - used as “baseline” for subse…
